# Supplementary material for: Emergency Tracheal Intubation in Patients with COVID-19: Experience from a UK Centre
Source: Anesthesiol Res Pract. 2020 Dec 10;2020:8816729. doi: 10.1155/2020/8816729 (PMC7729388; doi:10.1155/2020/8816729)
Supplement: Supplementary Materials — (1) COVID-19 intubation checklist, (2) an intubation team handover document, and (3) Chelsea COVID-19 intubation experience. [file 8816729.f1.zip]

Archive with 3 entries (3 files):
- 8816729.f1/Appendix 1 - COVID19 intubation checklist.pdf
- 8816729.f1/Appendix 2 - intubation team handover document.docx
- 8816729.f1/Appendix 3 - intubation experience survey.PDF
